# Supplementary material for: Characterization of a Panel of Cross-Reactive Hantavirus Nucleocapsid Protein-Specific Monoclonal Antibodies
Source: Viruses. 2023 Feb 14;15(2):532. doi: 10.3390/v15020532 (PMC9958643; doi:10.3390/v15020532)
Supplement: Supplementary file 1 [file viruses-15-00532-s001.zip]

Archive with 1 entries (1 files):
- viruses-2147375-supplementary.pdf
